# Supplementary material for: Unwelcome memento mori or best clinical practice? Community end of life anticipatory medication prescribing practice: A mixed methods observational study
Source: Palliat Med. 2021 Sep 8;36(1):95–104. doi: 10.1177/02692163211043382 (PMC8796157; doi:10.1177/02692163211043382)
Supplement: sj-xlsx-4-pmj-10.1177_02692163211043382 – Supplemental material for Unwelcome memento mori or best clinical practice? Community end of life anticipatory medication prescribing practice: A mixed methods observational study [file sj-xlsx-4-pmj-10.1177_02692163211043382.xlsx]

## Sheet: APT Study Data Collection
Supplementary Document 1: Study Data Extraction Fields V.1.5
Anticipatory Prescribing in Terminal Care (APT) Study Data Extraction Fields - GP and community nursing records - V.1.5
This document lists the data to be extracted from GP SystmOne Records using an eCRF accessed through a piece of custom-built electronic software. The data fields needing brief textual comment rather than numeric data will be extracted by one researcher (Ben Bowers) from the relevant text in the patient records: free text consultations will be abridged. Dates of events will be converted into a num…
Data field
APT Study number
Sex (male / female)
Age in years at death
Date of death
Time of death as recorded on SystmOne (using 24 hour clock)
Ethnicity (code recorded on SystmOne)
Immediate cause of death (indicated under 1a on the medical certificate of cause of death)
Underlying cause (lowest of 1a / 1b / 1c on medical certificate of cause of death)
Number of practice Quality and Outcome Framework disease registers that patient is on
Patient usual place of residence prior to death (own home / residential home)
Place of death (hospital / own home / hospice / residential home / nursing home / other)
Saw specialist palliative care services? (yes / no)
On practice end of life care register? (yes / no)
Recorded preferred place of care at end of life (not stated / hospital / own home / hospice / residential home / nursing home / undecided / other - please state)
Recorded prefered place of death (not recorded / hospital / own home / hospice / residentual home / nursing home / undecided / other - please state)
Do Not Attempt Cardiac Pulmonary Resuscitation (DNACPR) form recorded as having been completed (yes / no)
Anticipatory injectable medications for end of life symptom control prescribed? (yes / no)
If NO do not continue data extraction
Date injectable medications first prescribed
Summary of clinical events / circumstances preceding prescribing (within 7 days prior to prescribing)
Summary of recorded anticipatory prescribing decision-making and first drug administration decision-making
Person who first requested the drugs were prescribed (Patient / Community Nurses / Residential home staff / Specialist palliative care / hospital doctor / Out of hours services / Family members / friend / different GP in the practice / GP based paramedic / GP based nurse practitioner / not applicable as prescriber decided / not stated)
Person who first prescribed the drugs ( GP / Community Nurses / Residential home staff / Specialist palliative care / Out of hours GP / hospital doctor / GP based paramedic / GP based nurse practitioner / not stated)
Drug prescribed (name)	What symptom was the drug prescribed for	Date prescribed	Time prescribed (using 24 hour clock)	Dose prescribed	Route of administration (subcutaneous / intravenous / intramuscular / syringe driver)	Abridged free text consultation	Number of drug vials issued	Strength of drug vials issued	Prescriber: ( GP / Community Nurses / Residential home staff / Specialist palliative care / Out of hours GP / hospital doctor / GP based paramedic / GP based nurse practitioner / not stated)
Documentation that the prescibed medication was needed to be administered in response to a symptom present at the time of prescription? (yes / no)
NOTE - Repeat chronologically as above for all drugs issued (starting with the first date of drug issues)
Drug administered (name)	What symptom was the drug administered for	Date given	Time administered (using 24 hour clock)	Dose administered	Route of administration (subcutaneous / intravenous / intramuscular / syringe driver)	Abridged free text consultation	Administer by (Community nurse / GP / Out of Hours Doctor / Paramedic / Specialist palliative care team / family / patient / other)
Drug administered relieved the symptoms? (Yes / No / to a limited extent / not stated)
Date and time (using 24 hour clock) a healthcare professional next assessed the patient to review symptoms after the drug was administered	Profession who visited (community nurse / GP / Out of Hours Doctor / Paramedic / Specialist palliative care team)	Type of assessment (visit or phone call)	Did they administer another drug (Yes / No / not stated)
NOTE - Repeat chronologically as above for all drugs administered (starting with the first date drugs issues)
Syringe driver prescribed? (Yes / No)	Date first prescribed	Time prescribed (using 24 hour clock)
Syringe driver started? (Yes / No)	Date first started	Time first started (using 24 hour clock)
If syringe driver was started, was it continued until death? (Yes / No)
