# Supplementary material for: Unwelcome memento mori or best clinical practice? Community end of life anticipatory medication prescribing practice: A mixed methods observational study
Source: Palliat Med. 2021 Sep 8;36(1):95–104. doi: 10.1177/02692163211043382 (PMC8796157; doi:10.1177/02692163211043382)
Supplement: sj-xlsx-5-pmj-10.1177_02692163211043382 – Supplemental material for Unwelcome memento mori or best clinical practice? Community end of life anticipatory medication prescribing practice: A mixed methods observational study [file sj-xlsx-5-pmj-10.1177_02692163211043382.xlsx]

## Sheet: Table 1 Patient characteristics
Table 1. Characteristics of patients in the study
Variable	n	Percentage
Number of patients	329
Age range, n (%)
18-64	50	(15.2%)
65-74	63	(19.1%)
75-84	92	(28%)
85+	124	(37.7%)
Gender, male, n (%)	169	(51.4%)
Usual place of care, n (%)
Home	299	(90.9%)
Care Home	30	(9.1%)
Ethnicity, n (%)
White	294	(89.4%)
Other	11	(3.3%)
Not recorded	24	(7.3%)
Cause of death, n (%)
Cancer - solid tumour	130	(39.5%)
Cancer - haematological malignancy	6	(1.8%)
Chronic heart disease	41	(12.5%)
Dementia	15	(4.6%)
Pneumonia	48	(14.6%)
Chronic obstructive pulmonary disease	26	(7.9%)
Stroke	13	(4%)
Liver disease	2	(0.6%)
Acute heart disease	3	(0.9%)
Frailty of old age	22	(6.7%)
Other	23	(7%)

## Sheet: AP LR Steps
	Supplementary Document 3: Multivariable Logistic Regression Steps 1-3
	Supplementary Table 2. Prescribing of anticipatory medication: Multivariable Logistic Regression Steps 1-3
				Step 1 / Model 1				Step 2 / Model 2				Step 3 / Model 3
	Variable	B	SE	Sig.	OR	B	SE	Sig.	OR	B	SE	Sig.	OR
	Constant	.478	.697	0.493	1.613	-2.405	1.009	.017	.090	-3.028	1.107	0.006	0.048
	Gender
	Female	-.070	.265	0.791	.932	-0.021	.363	0.953	.979	-0.091	0.382	0.811	0.913
	(base = male)
	Age Range, years			0.120				0.775				0.489
	18-64	-0.821	.440	0.062	0.44	-0.57	0.611	0.351	0.566	-1.005	0.657	0.126
	65-74	-0.548	.405	0.176	0.578	-0.023	0.561	0.967	0.977	-0.505	0.625	0.419
	75-84	-0.775	.355	0.029	0.461	-0.057	0.487	0.908	0.945	-0.213	0.511	0.677
	(base = 85+)
	GP Practice ID No.			0.003				0.242				0.261
	One	-0.905	.603	0.133	0.405	-0.295	0.811	0.717	0.745	0.19	0.903	0.833	1.209
	Two	-0.508	.606	0.402	0.602	0.381	0.837	0.649	1.464	0.554	0.973	0.569	1.74
	Three	-0.375	.598	0.531	0.687	-0.016	0.82	0.984	0.984	0.193	0.917	0.833	1.213
	Four	2.989	.882	0.001	19.872	2.747	1.099	0.012	15.597	2.632	1.099	0.017	13.9
	Five	0.282	.640	0.659	1.326	0.631	0.846	0.456	1.88	0.812	0.919	0.377	2.252
	Six	-0.193	.600	0.747	0.824	-0.472	0.782	0.546	0.624	-0.288	0.891	0.747	0.75
	Seven	-0.255	.586	0.663	0.775	0.255	0.833	0.759	1.291	0.659	0.898	0.463	1.934
	Eight	-0.365	.593	0.538	0.694	0.646	0.869	0.458	1.907	1.093	0.965	0.257	2.982
	Nine	-0.518	.598	0.386	0.595	0.607	0.856	0.478	1.835	1.03	0.99	0.298	2.802
	Ten	-1.211	.629	0.054	0.298	-0.428	0.875	0.625	0.652	-0.345	0.996	0.729	0.708
	(base = No. Eleven)
	Number of chronic disease registers on			0.017				0.669				0.783
	0-1	-1.647	.650	0.011	0.65	-0.727	0.871	0.404	0.483	-0.394	0.886	0.657	0.674
	2-3	-0.602	.529	0.255	0.529	-0.404	0.724	0.577	0.668	-0.225	0.715	0.753	0.799
	4-5	-0.393	.534	0.462	0.534	-0.51	0.734	0.487	0.6	-0.339	0.726	0.64	0.712
	6-7	0.293	.596	0.623	0.596	0.287	0.831	0.73	1.333	0.474	0.843	0.574	1.607
	(base = 8-13)
	Usual Place of Residence
	Care Home	-0.471	0.515	0.36	0.624	-0.16	0.721	0.825	0.852	-0.023	0.699	0.974	0.977
	(base = home)
	Cause of Death
	Cancer	1.861	0.311	.000	6.429	1.177	0.424	0.005	3.243	0.27	0.517	0.601	1.31
	(base = non-cancer)
	Preferred Place of Death
	Recorded					3.799	0.398	.000	44.679	3.533	0.416	.000	34.238
	(base = not recorded)
	Received Specialist Palliative Care
	Yes									1.96	0.492	.000	7.101
	- 2 Log likelihood	358.281				220.223				202.562
		X2 = 97.734, df = 20, p<.001				X2 = 235.791, df = 21, p<.001				X2 = 253.453, df = 22, p<.001
	Nagelkerke R2	.343				.682				.716
	Hosmer and Lemeshow Test	p=0.639				p=0.912				p=0.430
	Classification accuracy	72.9%				87.2%				88.8%
